# Supplementary material for: Comparison of behind-the-ear vs. off-the-ear speech processors in cochlear implants: A systematic review and narrative synthesis
Source: PLoS One. 2025 Jan 27;20(1):e0318218. doi: 10.1371/journal.pone.0318218 (PMC11771919; doi:10.1371/journal.pone.0318218)
Supplement: S3 File — (XLSX) [file pone.0318218.s003.xlsx]

## Sheet: Sheet1
ID	Study	Included？	Reasons for exclusion
1	Wolfe J, Morais M, Schafer E. Improving hearing performance for cochlear implant recipients with use of a digital, wireless, remote-microphone, audio-streaming accessory. J Am Acad Audiol. 2015;26(6):549-561. doi:10.3766/jaaa.15005.	No	Signal processing
2	Van Hoesel RJ, Clark GM. Manikin and cochlear implant patient test results with a portable adaptive beamforming processor to suppress the effects of noise. The Annals of Otology, Rhinology & laryngology. Supplement. 1995 Sep 1;166:144-6.	No	Modeliing lab study
3	Ching TY, Psarros C, Hill M, Dillon H, Incerti P. Should children who use cochlear implants wear hearing aids in the opposite ear?. Ear and hearing. 2001 Oct 1;22(5):365-80.	No	Bimodal
4	Dixon PR, Shipp D, Smilsky K, Lin VY, Le T, Chen JM. Association of speech processor technology and speech recognition outcomes in adult cochlear implant users. Otology & Neurotology. 2019 Jun 1;40(5):595-601.	No	BTE only
5	Välimaa TT, Löppönen HJ. Comparison of the body-worn CIS-PRO+ and the behind-the-ear-worn TEMPO+ cochlear implant systems in Finnish-speaking adult CI users: any differences in results with experienced listeners?. Acta oto-laryngologica. 2008 Sep 1;128(9):984-91.	No	Body worn processor
6	Stieler O, Obrębowska Z. Evaluation of speech perception depending of number of spectral maxima in implanted adults. Otolaryngologia Polska. 2008;62:769-72.	No	Not comparing the processors
7	Spahr AJ, Dorman MF, Loiselle LH. Performance of patients using different cochlear implant systems: effects of input dynamic range. Ear and hearing. 2007 Apr 1;28(2):260-75.	No	Both BTE processors
8	Spahr AJ, Dorman MF. Performance of subjects fit with the Advanced Bionics CII and Nucleus 3G cochlear implant devices. Archives of Otolaryngology–Head & Neck Surgery. 2004 May 1;130(5):624-8.	No	Both BTE processors
9	Schultz B, Beger FA, Weber BP, Niclaus O, Lüllwitz E, Grouven U, Schultz A. Influence of EEG monitoring on intraoperative stapedius reflex threshold values in cochlear implantation in children. Pediatric Anesthesia. 2003 Nov;13(9):790-6.	No	Reported on ESRT
10	Riggs WJ, Hiss MM, Skidmore J, Varadarajan VV, Mattingly JK, Moberly AC, Adunka OF. Utilizing electrocochleography as a microphone for fully implantable cochlear implants. Scientific Reports. 2020 Feb 28;10(1):3714.	No	Fully implantable CI.
11	Ricketts T, Grantham WD, D'Haese P, Edwards J, Barco A. Cochlear implant speech processor placement and compression effects on sound sensitivity and interaural level difference. Journal of the American Academy of Audiology. 2006 Feb;17(02):133-40.	No	Compression and ILD.No data on OTE/BTE
12	Pinheiro MM, Mancini PC, Soares AD, Ribas Â, Lima DP, Cavadas M, Banhara MR, da Silva Carvalho SA, Buzo BC. Comparison of Speech Recognition in Cochlear Implant Users with Different Speech Processors. Journal of the American Academy of Audiology. 2021 Jul;32(07):469-76.	yes	Reported on both BTE and OTE
13	Montandon PB. New devices and coding schemes for cochlear implants. Current Opinion in Otolaryngology & Head and Neck Surgery. 1995 Oct 1;3(5):319-24.	No	CIS strategies
14	Miller DA, Matin MA. Modeling the head related transfer function for sound localization in normal hearing persons and bilateral cochlear implant recipients. In14th International Conference on Computer and Information Technology (ICCIT 2011) 2011 Dec 22 (pp. 344-349). IEEE.	No	HRTF
15	Miller DA. Modeling HRTF for sound localization in normal listeners and bilateral cochlear implant users (Doctoral dissertation, University of Denver).	No	HRTF
16	Mertens G, Hofkens A, Punte AK, De Bodt M, Van de Heyning P. Hearing performance in single-sided deaf cochlear implant users after upgrade to a single-unit speech processor. Otology & Neurotology. 2015 Jan 1;36(1):51-60.	yes	Reported on both BTE and OTE
17	McIntosh RL, Iskra S, McKenzie RJ, Chambers J, Metzenthen B, Anderson V. Assessment of SAR and thermal changes near a cochlear implant system for mobile phone type exposures. Bioelectromagnetics: Journal of the Bioelectromagnetics Society, The Society for Physical Regulation in Biology and Medicine, The European Bioelectromagnetics Association. 2008 Jan;29(1):71-80.	No	SAR and exposure
18	Mauger SJ, Jones M, Nel E, Del Dot J. Clinical outcomes with the Kanso™ off-the-ear cochlear implant sound processor. International journal of audiology. 2017 Apr 3;56(4):267-76.	yes	Reported on both BTE and OTE
19	Martini A, Bovo R, Trevisi P, Forli F, Berrettini S. Cochlear implant in children: rational, indications and cost/efficacy. Minerva pediatrica. 2013;65(3):325-39.	No	cost effectiveness of CI
20	Martin J, Poncet-Wallet C, Illg A, Perrin-Webb S, Henderson L, Noël-Petroff N, Auletta G, Barezzani MG, Houri K, Bagus H, Hoppe U. Multicentre evaluation of the Naída CI Q70 sound processor: feedback from cochlear implant users and professionals. Audiology Research. 2016 Aug 8;6(2).	No	BTE only
21	Majdak P, Goupell MJ, Laback B. Two-dimensional localization of virtual sound sources in cochlear-implant listeners. Ear and hearing. 2011 Mar 1;32(2):198-208.	No	HRTF, modelling
22	Lenarz T. Cochlear implants: what can be achieved. Otology & Neurotology. 1997 Nov 1;18(6):S2-3.	No	Generall CI
23	Laback B, Pok SM, Baumgartner WD, Deutsch WA, Schmid K. Sensitivity to interaural level and envelope time differences of two bilateral cochlear implant listeners using clinical sound processors. Ear and hearing. 2004 Oct 1;25(5):488-500.	No	ILD and ETD
24	Kürsten R, Klasek O, Szvjatko E, Burian K. First behind the Ear-Wearable Speech Processor for the Vienna Cochlear Prosthesis: A Preliminary Report. ORL. 1991 Jan 12;53(3):137-9.	No	BTE only
25	Kompis M, Jenk M, Vischer MW, Seifert E, Häusler R, Kompis M. Intra-and intersubject comparison of cochlear implant systems using the Esprit and the Tempo+ behind-the-ear speech processor: Comparacion intra e inter-personal de los sistemas de implante coclear utilizando los procesadores de lenguaje retroauriculares Esprit y Tempo+. International journal of audiology. 2002 Jan 1;41(8):555-62.	No	Both BTE processors
26	Kompis M, Bertram M, Senn P, Müller J, Pelizzone M, Häusler R. A two-microphone noise reduction system for cochlear implant users with nearby microphones—part II: performance evaluation. EURASIP Journal on Advances in Signal Processing. 2008 Dec;2008:1-9.	No	BTE only
27	Kolberg ER, Sheffield SW, Davis TJ, Sunderhaus LW, Gifford RH. Cochlear implant microphone location affects speech recognition in diffuse noise. Journal of the American Academy of Audiology. 2015 Jan;26(01):051-8.	No	BTE only
28	Kokkinakis K, Loizou PC. Multi-microphone adaptive noise reduction strategies for coordinated stimulation in bilateral cochlear implant devices. The Journal of the Acoustical Society of America. 2010 May 1;127(5):3136-44.	No	BTE only
29	Maruthurkkara S, Allen A, Cullington H, Muff J, Arora K, Johnson S. Remote check test battery for cochlear implant recipients: proof of concept study. International Journal of Audiology. 2022 Jun 1;61(6):443-52.	No	remote check
30	Dhanasingh A, Hochmair I. Signal processing & audio processors. Acta Oto-Laryngologica. 2021 Mar 31;141(sup1):106-34.	No	No comparisons
31	Stronks HC, Briaire JJ, Frijns JH. Beamforming and single-microphone noise reduction: effects on signal-to-noise ratio and speech recognition of bimodal cochlear implant users. Trends in Hearing. 2022 Jul;26:23312165221112762.	No	Bimodal
32	Zedan A, Jürgens T, Williges B, Kollmeier B, Wiebe K, Galindo J, Wesarg T. Speech intelligibility and spatial release from masking improvements using spatial noise reduction algorithms in bimodal cochlear implant users. Trends in Hearing. 2021 Apr;25:23312165211005931.	No	Bimodal
33	Henry F, Glavin M, Jones E. Noise reduction in cochlear implant signal processing: A review and recent developments. IEEE reviews in biomedical engineering. 2021 Jul 7;16:319-31.	No	noise reduction
34	Speck I, Müller T, Jakob TF, Wiebe K, Aschendorff A, Arndt S, Wesarg T, Hassepass F. Speech recognition in noise in single-sided deaf cochlear implant children on using adaptive digital microphone technology. Journal of the American Academy of Audiology. 2021 Feb;32(02):099-106.	No	BTE in children
35	Gfeller K, Veltman J, Mandara R, Napoli MB, Smith S, Choi Y, McCormick G, McKenzie T, Nastase A. Technological and rehabilitative concerns: Perspectives of cochlear implant recipients who are musicians. Trends in Hearing. 2022 Oct;26:23312165221122605.	No	BTE and music perception
36	Pisoni DB, Kronenberger WG, Harris MS, Moberly AC. Three challenges for future research on cochlear implants. World Journal of Otorhinolaryngology-Head and Neck Surgery. 2017 Dec 1;3(04):240-54.	No	Not on OTE
37	Hagen R, Radeloff A, Stark T, Anderson I, Nopp P, Aschbacher E, Möltner A, Khajehnouri Y, Rak K. Microphone directionality and wind noise reduction enhance speech perception in users of the MED-EL SONNET audio processor. Cochlear Implants International. 2020 Jan 2;21(1):53-65.	No	BTE only
38	Geißler G, Arweiler I, Hehrmann P, Lenarz T, Hamacher V, Büchner A. Speech reception threshold benefits in cochlear implant users with an adaptive beamformer in real life situations. Cochlear implants international. 2015 Mar 1;16(2):69-76.	No	BTE only
39	Arora SV, Vig R. Comparison of speech intelligibility parameter in cochlear implants by spatial filtering and coherence function methods. In2016 International Conference on Micro-Electronics and Telecommunication Engineering (ICMETE) 2016 Sep 22 (pp. 573-577). IEEE.	No	Conference Abstract
40	Dorman MF, Natale S, Loiselle L. Speech understanding and sound source localization by cochlear implant listeners using a pinna-effect imitating microphone and an adaptive beamformer. Journal of the American Academy of Audiology. 2018 Mar;29(03):197-205.	No	No data on processor design
41	Kan A. Improving speech recognition in bilateral cochlear implant users by listening with the better ear. Trends in hearing. 2018 Apr;22:2331216518772963.	No	Both BTE processors
42	Goldsworthy RL. Two-microphone spatial filtering improves speech reception for cochlear-implant users in reverberant conditions with multiple noise sources. Trends in Hearing. 2014 Oct 17;18:2331216514555489.	No	BTE only
43	Gifford RH, Revit LJ. Speech perception for adult cochlear implant recipients in a realistic background noise: effectiveness of preprocessing strategies and external options for improving speech recognition in noise. Journal of the American Academy of Audiology. 2010 Jul;21(07):441-51.	Yes	Microphone and preprocessing
44	Gérard JM, Demanez L, Salmon C, Vanpoucke F, Walraevens J, Plasmans A, De Siati D, Lefèbvre P. Feasibility of an implanted microphone for cochlear implant listening. European Archives of Oto-Rhino-Laryngology. 2017 Mar;274:1383-90.	No	Subcutaneous vs BTE
45	Gawliczek T, Wimmer W, Caversaccio M, Kompis M. Influence of Compression Thresholds and Maximum Power Output on Speech Understanding with Bone‐Anchored Hearing Systems. BioMed research international. 2021;2021(1):1518385.	No	BAHA
46	Frohne-Buechner C, Brendel M, Saalfeld H, Buechner A, Lenarz T. Evaluation of the Built-In TCoil of the Behind-the-Ear Sound Processor Harmony. Cochlear Implants International. 2010 Jun 1;11(sup1):412-5.	No	BTE only
47	Florian J. Technologically, cochlear implants have taken giant strides. The Hearing Journal. 2003 Apr 1;56(4):48-50.	No	CI in general
48	Fletcher MD, Zgheib J. Haptic sound-localisation for use in cochlear implant and hearing-aid users. Scientific Reports. 2020 Aug 25;10(1):14171.	No	Modeliing lab study
49	Fathima H, Bhat JS, Pitchaimuthu AN. Effect of interaural electrode insertion depth difference and independent band selection on sentence recognition in noise and spatial release from masking in simulated bilateral cochlear implant listening. European Archives of Oto-Rhino-Laryngology. 2023 Jul;280(7):3209-17.	No	Modeliing lab study
50	Dwyer RT, Roberts J, Gifford RH. Effect of microphone configuration and sound source location on speech recognition for adult cochlear implant users with current-generation sound processors. Journal of the American Academy of Audiology. 2020 Sep;31(08):578-89.	No	BTE only
51	Dazert S, Thomas JP, Büchner A, Müller J, Hempel JM, Löwenheim H, Mlynski R. Off the ear with no loss in speech understanding: comparing the RONDO and the OPUS 2 cochlear implant audio processors. European Archives of Oto-Rhino-Laryngology. 2017 Mar;274:1391-5.	Yes	Reported on both BTE and OTE
52	Davidson LS, Firszt JB, Brenner C, Cadieux JH. Evaluation of hearing aid frequency response fittings in pediatric and young adult bimodal recipients. Journal of the American Academy of Audiology. 2015 Apr;26(04):393-407.	No	Bimodal
53	Polterauer D, Müller J. Speech unterstanding and hearing quality using different CI speech processors. Laryngo-Rhino-Otologie. 2022 May;101(S 02).	No	Review
54	Cohen NL. Cochlear implant candidacy and surgical considerations. Audiology and Neurotology. 2004 Jun 18;9(4):197-202.	No	CI candidacy
55	Chung K, Zeng FG. Using hearing aid adaptive directional microphones to enhance cochlear implant performance. Hearing Research. 2009 Apr 1;250(1-2):27-37.	No	Modeliing lab study
56	Chung K, Nelson L, Teske M. Noise reduction technologies implemented in head-worn preprocessors for improving cochlear implant performance in reverberant noise fields. Hearing Research. 2012 Sep 1;291(1-2):41-51.	No	Modeliing lab study
57	Chen F, Ni W, Li W, Li H. Cochlear implantation and rehabilitation. Hearing Loss: Mechanisms, Prevention and Cure. 2019:129-44.	No	Generall CI
58	Büchner A, Gärtner L, Battmer RD, Lenarz T. High stimulation rates using the ESPrit 3G speech processor. Cochlear Implants International. 2004 Sep 1;5(sup1):30-2.	No	Speech processing strategies
59	Brendel M, Rottmann T, Lenarz T, Buechner A. Performance of the HarmonyTM behind-the-ear processor with the first generation of Advanced BionicsTM implant systems. Cochlear Implants International. 2013 Jan 1;14(1):36-44.	No	BTE only
60	Bayri M, Çiprut A. The effects of behind-the-ear and off-the-ear sound processors on speech understanding performance in cochlear implant users. Auris Nasus Larynx. 2020 Dec 1;47(6):950-7.	Yes	Reported on both BTE and OTE
61	Batuk MO, Yarali M, Cinar BC, Kocabay AP, Bajin MD, Sennaroglu G, Sennaroglu L. Is early cochlear implant device activation safe for all on-the-ear and off-the-ear sound processors?. Audiology and Neurotology. 2020 Jan 29;24(6):279-84.	No	Provided only activation data
62	Backus B, Adiloğlu K, Herzke T. A binaural CI research platform for Oticon Medical SP/XP implants enabling ITD/ILD and variable rate processing. Trends in hearing. 2015 Dec 18;19:2331216515618655.	No	ITD ILD data
63	Anderson I, Weichbold V, D'Haese P. Recent results with the MED-EL COMBI 40+ cochlear implant and TEMPO+ behind-the-ear processor. Ear, nose & throat journal. 2002 Apr;81(4):229-33.	No	BTE only
64	Anderson I, Schmidt M, Buchreiter T, Bisanar K. Handling of the MED-EL TEMPO+ ear-level speech processor by paediatric cochlear implant users and their parents. International Journal of Audiology. 2004 Jan 1;43(10):579-84.	No	BTE only
65	Anderson I, Schmidt M, Buchreiter T, Bisanar K. Handling of the TEMPO+ behind-the-ear speech processor by MED-EL cochlear implant users. Cochlear Implants International. 2003 Sep 1;4(3):110-8.	No	BTE only
66	Anderson I, D’Haese PS, Pitterl M. Opinions on cochlear implant use in senior MED-EL patients. ORL. 2006 Sep 6;68(5):283-9.	No	BTE only
67	Amadori M, Pantano N, Cestaro A, Babighian G. Considerations on the rehabilitation of the hearing in cochlear implant patients. Acta Otorhinolaryngologica Italica: Organo Ufficiale Della Societa Italiana di Otorinolaringologia e Chirurgia Cervico-facciale. 1996 Aug 1;16(4):324-33.	No	Hearing rehabilitation
68	Ahn W, Kim D, Park J, Park JH, Lee T, Jeong K, Min KS, Lee H, Je M. A neural stimulation IC based on a reconfigurable current DAC with in-situ neural recording function for cochlear implant systems. In2021 IEEE Asian Solid-State Circuits Conference (A-SSCC) 2021 Nov 7 (pp. 1-3). IEEE.	No	Modeliing lab study
69	Adkins WJ, Henrie T, Nassiri AM, Neff BA, Carlson ML, Driscoll CL, Saoji AA. Preoperative imaging of temporoparietal scalp thickness predicts off-the-ear sound processor retention in cochlear implants with diametric magnets. Otology & Neurotology. 2022 Apr 1;43(4):e421-6.	No	OTE only
70	Wesarg T, Voss B, Hassepass F, Beck R, Aschendorff A, Laszig R, et al. Speech Perception in Quiet and Noise With an Off the Ear CI Processor Enabling Adaptive Microphone Directionality. Otol Neurotol. 2018;39(4). doi:10.1097/MAO.0000000000001749	Yes	Reported on both BTE and OTE
71	Wimmer W, Caversaccio M, Kompis M. Speech Intelligibility in Noise With a Single-Unit Cochlear Implant Audio Processor. Otol Neurotol. 2015;36(7):1197-202. doi:10.1097/MAO.0000000000000775	Yes	Reported on both BTE and OTE
72	Távora-Vieira D, Miller S. The benefits of using RONDO and an in-the-ear hearing aid in patients using a combined electric-acoustic system. Adv Otolaryngol. 2015.	Yes	Reported on both BTE and OTE
73	Jones M, Warren C, Mashal M, Greenham P, Wyss J. Speech understanding in noise for cochlear implant recipients using a spatial noise reduction setting in an off the ear sound processor with directional microphones. Cochlear Implants Int. 2023;24(6):311-24. doi:10.1080/14670100.2023.2233203	yes	Reported on both BTE and OTE
74	Wesarg T, Aschendorff A, Baumgaertel R, Böttcher J, De Coninck L, Dhooge I, et al. Cochlear Implantation in Single-Sided Deafness and Asymmetric Hearing Loss: 12 Months Follow-up Results of a European Multicenter Evaluation. J Int Adv Otol. 2024;20(4):289-300. doi:10.5152/iao.2024.231457	No	BTE only
75	Saleh S, Almuhawas F, Alradhi A, Alhabib SF, Alzhrani F, Hagr A. Cochlear Implant Single-Unit Audio Processors in Young Children. J Int Adv Otol. 2023;19(6):447-53. doi:10.5152/iao.2023.22979	NO	OTE only
76	David EE, Ostroff JM, Shipp D, Nedzelski JM, Chen JM, Parnes LS, Zimmerman K, Schramm D, Seguin C. Speech coding strategies and revised cochlear implant candidacy: an analysis of post-implant performance. Otology & neurotology. 2003 Mar 1;24(2):228-33.	No	Speech processing strategies
77	Firszt JB, Holden LK, Reeder RM, Skinner MW. Speech recognition in cochlear implant recipients: comparison of standard HiRes and HiRes 120 sound processing. Otology & Neurotology. 2009 Feb 1;30(2):146-52.	No	Speech processing strategies
